# Supplementary material for: Long-Term Outcomes of Endoscopic Ultrasound-Guided Gallbladder Drainage for Acute Cholecystitis in Non-Surgical Candidates: A Multicenter Retrospective Study
Source: J Clin Med. 2026 May 8;15(10):3621. doi: 10.3390/jcm15103621 (PMC13206763; doi:10.3390/jcm15103621)
Supplement: Supplementary file 1 [file jcm-15-03621-s001.zip]

Archive with 1 entries (1 files):
- jcm-4238350-supplementary.pdf
